# Supplementary material for: Investigating Awareness Regarding Travel-Related Infectious Disease Prevention in a Metropolitan Area
Source: Trop Med Infect Dis. 2023 Oct 18;8(10):476. doi: 10.3390/tropicalmed8100476 (PMC10611143; doi:10.3390/tropicalmed8100476)
Supplement: Supplementary file 1 [file tropicalmed-08-00476-s001.zip]

Archive with 1 entries (1 files):
- tropicalmed-2659368-supplementary.pdf
